# Supplementary material for: Visible-Light-Driven Ag-Doped BiOBr Nanoplates with an Enhanced Photocatalytic Performance for the Degradation of Bisphenol A
Source: Nanomaterials (Basel). 2022 Jun 2;12(11):1909. doi: 10.3390/nano12111909 (PMC9182274; doi:10.3390/nano12111909)
Supplement: Supplementary file 1 [file nanomaterials-12-01909-s001.zip]

Archive with 1 entries (1 files):
- nanomaterials-1719640-supplementary.pdf
